# Supplementary material for: Reproductive Performance and Partial Budget Analysis of a Prostaglandin or a Modified Ovsynch Protocol in Autumn Calving Dairy Herds
Source: Animals (Basel). 2021 Apr 6;11(4):1031. doi: 10.3390/ani11041031 (PMC8067381; doi:10.3390/ani11041031)
Supplement: Supplementary file 1 [file animals-11-01031-s001.zip]

Archive with 1 entries (1 files):
- S1_PBSn_analysis.xlsx
