# Supplementary material for: Reproductive Performance and Partial Budget Analysis of a Prostaglandin or a Modified Ovsynch Protocol in Autumn Calving Dairy Herds
Source: Animals (Basel). 2021 Apr 6;11(4):1031. doi: 10.3390/ani11041031 (PMC8067381; doi:10.3390/ani11041031)
Supplement: Supplementary file 1 [file animals-11-01031-s001.zip › S1_PBSn_analysis.xlsx]

## Sheet: Partial Budget analysis
Partial Budget Analysis			Input Values
Additional returns
Extra milk produced =
	Increased lactation length/days		4
	Additional milk produced per day/liters		24
	Value of extra milk produced per liter:		0.28
	Total: (per cow)		26.88
Extra calf income (per cow)
	Proportion pregnant per PGF treated cow	Dairy	0.69
		Beef	0.11
	Proportion pregnant per MOFT treated cow	Dairy	0.78
		Beef	0.08
	Ratio of male: female calves	0.52	0.48
	Value of a female dairy calf		40
	Value of a male dairy calf		35
	Value of a female beef calf		119
	Value of a male beef calf		163
	Sum of PGOD beef calves		15.6068
	Sum of PGOD dairy calves		25.806
	Sum of MOFT beef calves		11.3504
	Sum of MOFT dairy calves		29.172
	Extra calf income from a MOFT cow		-0.8904
Costs saved
Improved P/AI (conception rate)
	Cost of an insemination		25
	No. AI per pregnancy (PGOD)		1.72
	No. AI per pregnancy (MOFT)		1.65
	PGOD AI cost per cow		43
	MOFT AI cost per cow		41.25
	Saved AI costs from a MOFT		1.75
Reduced barren rate
	Reduction in empty cows		0.06
	Value of a cull cow		631
	Cost of a replacement heifer		1495
	Barren costs saved per cow		51.84
Less anoestrus cows	Less anoestrus cows treatments during the next lactation		-
Revenue foregone
Additional costs
Additional treatment cost
	Cost of PGF		3
	Cost of MOFT protocol - P4 device		12
	Cost of MOFT protocol - GnRH		6
	Cost of MOFT protocol - PGF		3
	Additional cost of a MOFT per cow		18
Additional feed cost
	Additional days early MOFT cows calved		4
	Feed cost per litre of millk		0.085
	Milk produced per day		24
	Cost of additional DM per cow		8.16
Nett Present value per cow treated			53.4196

## Sheet: Sensitivity analysis
Fixed dry off	Input Variables	Input Cells	Low	BaseCase	High
Additional milk produced
	Increased lactation length/days	4	3	4	7
	Additional milk produced per day/litres	24	15	24	33
	Milk price per liter in £	0.28	0.2	0.28	0.36
Additional calf income
	% Extra dairy calves produced within 42d	0.09	0.05	0.09	0.17
	% Extra beef calves produced within 84d	-0.03	-0.09	-0.03	0.03
	Value of a female dairy calf in £	40	26	40	54
	Value of a male dairy calf in £	35	34	35	36
	Value of a female beef calf in £	119	68	119	179
	Value of a male beef calf in £	163	101	163	223
	Male ratio	0.52	0.6	0.52	0.4
	Female ratio	0.48	0.384	0.48	0.576
Improved P/AI
	Cost of an insemination in £	25	15	25	35
	Conception rate (PGOD)	0.581395	0.523256	0.581395	0.639535
	Conception rate (MOFT)	0.606061	0.545455	0.606061	0.666667
Reduced culling costs
	% Reduction in barren rate	0.06	0.02	0.06	0.1
	Value of a cull cow in £	631	534	631	728
	Cost of a replacement heifer in £	1495	1136	1495	1854
Additional treatment costs
	Additional cost of CIDR treatment in £	18	12	18	24
Additional feeding costs	Additional feeding costs in £	8.16	3.15	8.16	23.1
	Intermediate values
Extra milk produced		26.88
Extra calf income		-0.8904
Improved P/AI		1.75
	No. AI per pregnancy (PGOD)	1.72	1.91111	1.72	1.56364
	No. AI per pregnancy (MOFT)	1.65	1.83333	1.65	1.5
Reduced culling costs		51.84
Additional treatment costs		18
	Cost of MOFT protocol - P4 device in £	12	10	12	14
	Cost of MOFT protocol - GnRH in £	6	2	6	10
	Cost of d-cloprostenol (MOFT & PGOD group) in £	3	1	3	5
Additional feeding costs
	Additional days early CIDR cows calved	4	3	4	7
	Feed cost per litre of milk in £	0.085	0.07	0.085	0.1
	Milk produced per day in liters	24	15	24	33
	Output values
	Output in £	53.4196		53.4196
